# Supplementary material for: The Comprehensive Analyses of Genomic Variations and Assessment of TMB and PD-L1 Expression in Chinese Lung Adenosquamous Carcinoma
Source: Front Genet. 2021 Feb 17;11:609405. doi: 10.3389/fgene.2020.609405 (PMC7925901; doi:10.3389/fgene.2020.609405)
Supplement: Supplementary file 1 [file Table_1.XLSX]

## Sheet: Genes with full CDS
Table S1. Information of the 457-gene panels.
List of 456 genes with full coding sequences and partial intron sequences
ABL1	CD38	ERG	ICOS	MITF	PIM1	SMARCB1
ACVR1B	CD48	ERRFI1	ICOSLG	MKNK1	PMS1	SMC1A
ACVR2A	CD69	ESR1	ID3	MLH1	PMS2	SMC3
AJUBA	CD70	ETV1	IDH1	MLH3	POLD1	SMO
AKT1	CD79A	EZH2	IDH2	MPL	POLE	SNCAIP
AKT2	CD79B	TENT5C	IGF1R	MRE11	POLQ	SOCS1
AKT3	CD80	FANCA	IGF2	MSH2	PPARG	SOX17
ALK	CD86	FANCC	IKBKE	MSH3	PPM1D	SOX2
ALOX12B	CDC73	FANCG	IKZF1	MSH6	PPP2R1A	SOX9
AMER1	CDH1	FANCL	IL7R	MST1R	PPP2R2A	SPATA2
APC	CDK12	FANCM	INPP4B	MTAP	PRDM1	SPEN
AR	CDK4	FAS	INSR	MTOR	PRF1	SPOP
ARAF	CDK6	FBXW7	IRF2	MUTYH	PRKAR1A	SRC
ARFRP1	CDK8	FGF10	IRF4	MYC	PRKCI	STAG2
ARHGAP35	CDKN1A	FGF12	IRS2	MYCL	PRX	STAT3
ARHGEF12	CDKN1B	FGF14	ITK	MYCN	PTCH1	STK11
ARID1A	CDKN2A	FGF19	JAK1	MYD88	PTEN	SUFU
ARID2	CDKN2B	FGF23	JAK2	NAV3	PTK6	SYK
ARID5B	CDKN2C	FGF3	JAK3	NBN	PTPN11	TAF1
ASXL1	CEBPA	FGF4	JUN	NCOA4	PTPRD	TAS2R38
ATM	CHEK1	FGF6	KDM5A	NCOR1	PTPRK	TBL1XR1
ATR	CHEK2	FGFR1	KDM5C	NEK11	PTPRO	TBX3
ATRX	CIC	FGFR2	KDM6A	NF1	PTPRT	TEK
AURKA	CREBBP	FGFR3	KDR (VEGFR2)	NF2	QKI	TET1
AURKB	CRIPAK	FGFR4	KEAP1	NFE2L2	RAC1	TET2
AXIN1	CRKL	FH	KEL	NFE2L3	RAD21	TGFB1
AXIN2	CSF1R	FLCN	KIT	NFKBIA	RAD50	TGFBR2
AXL	CSF3R	FLT1	KITLG	NKX2-1	RAD51	TIPARP
B2M	CTAG2	FLT3	KLHL6	NOTCH1	RAD51B	TLR4
B4GALT3	CTCF	FLT4	KMT2A	NOTCH2	RAD51C	TNF
BAGE	CTLA4	FOXA1	KMT2B	NOTCH3	RAD51D	TNFAIP3
BAP1	CTNNA1	FOXA2	KMT2C	NOTCH4	RAD52	TNFRSF14
BARD1	CTNNB1	FOXL2	KMT2D	NPM1	RAD54L	TNFRSF18
BCL2	CUL3	FOXO3	KRAS	NRAS	RAF1	TNFRSF4
BCL2L1	CUL4A	FOXP1	LAG3	NSD1	RARA	TNFSF11
BCL2L2	CXCR4	FRK	LCK	NT5C2	RB1	TNFSF14
BCL6	CYP17A1	FUBP1	LEF1	NT5E	RBM10	TNFSF18
BCOR	DAXX	GABRA6	LIFR	NTRK1	RECQL	TNFSF4
BCORL1	DDR1	GAGE1	LIMK1	NTRK2	RECQL4	TOP1
BLM	DDR2	GALNT12	LRRK2	NTRK3	REL	TP53
BMPR1A	DICER1	GATA1	LTK	P2RY8	RET	TSC1
BRAF	DIS3	GATA2	LYN	PALB2	RICTOR	TSC2
BRCA1	DNMT3A	GATA3	MAF	PRKN	RNF43	TSHR
BRCA2	DOT1L	GATA4	MAGEA1	PARP1	ROS1	TSHZ2
BRD4	EED	GATA6	MAGEA12	PARP2	RPA1	TSHZ3
BRIP1	EGFR	GID4	MAGEA3	PARP3	RPA2	TYRO3
BTG1	EGR3	GNA11	MAGEA4	PAX5	RPA3	U2AF1
BTG2	EIF4A2	GNA13	MAGEC2	PBRM1	RPL22	USP9X
BTK	ELF3	GNAQ	MAP2K1	PCBP1	RPL5	VEGFA
BTLA	EOMES	GNAS	MAP2K2	PCNA	RPTOR	VEGFB
EMSY	EP300	GREM1	MAP2K4	PDCD1	RUNX1	VEZF1
CALR	EPCAM	GRM3	MAP3K1	PDCD1LG2	SDHA	VHL
CARD11	EPHA1	GSK3B	MAP3K13	PDGFRA	SDHB	VTCN1
CASP8	EPHA2	H3F3A	MAPK1	PDGFRB	SDHC	NSD2
CBFB	EPHA3	H3F3C	MAPK11	PDK1	SDHD	NSD3
CBL	EPHB1	HAVCR2	MAPK8IP1	PHF6	SETBP1	WT1
CCND1	EPHB4	HDAC1	MCL1	PHOX2B	SETD2	XPO1
CCND2	EPHB6	HDAC2	MDM2	PIGF	SF3B1	XRCC2
CCND3	EPPK1	HDAC3	MDM4	PIK3C2B	SGK1	ZNF217
CCNE1	ERBB2	HDAC6	MECOM	PIK3C2G	SH2D1A	ZNF703
CD160	ERBB3	HGF	MED12	PIK3CA	SIK1	ERCC5
CD22	ERBB4	HIST1H1C	MEF2B	PIK3CB	SIN3A	HSD3B1
CD244	ERCC2	HIST1H2BD	MEN1	PIK3CD	SLAMF7	MGMT
CD274	ERCC3	HNF1A	MERTK	PIK3CG	SMAD2	PIK3R2
CD276	ERCC4	HRAS	MET	PIK3R1	SMAD4	SMARCA4
CD28

## Sheet: Fusion
Table S1. Information of the 457-gene panels.
List of gene rearrangements
Gene	Regions	Partner	Regions
ALK	intron 18, 19	-	-
ROS1	intron 31,33-35	CD74	intron 7, 8
ROS1	intron 31,33-35	SDC4	intron 2; exon 2, 3
RET	intron 7, 10, 11	-	-
NTRK1	intron 8-13	-	-
NTRK2	intron 3,10,12,15	-	-
NTRK3	-	ETV6	intron 4-6; exon 4-7
NRG1	-	CD74	intron 7, 8
NRG1	-	SDC4	intron 2; exon 2, 3
NRG1	-	SLC3A2	intron 5; exon 5, 6
NRG1	-	VAMP2	intron 4

## Sheet: CNA
Table S1. Information of the 457-gene panels.
List of genes with copy number alterations
ERBB2
ALK
BRAF
CCND1
CDK4
CDK6
EGFR
FGFR1
FGFR2
KIT
KRAS
MAPK1
MDM2
MET
MYCN
NOTCH1
PDGFRA
PIK3CA
RAF1
SMO
TOP1
VEGFA

## Sheet: Germline
Table S1. Information of the 457-gene panels.
List of genes with germline mutations
ABL1	DNMT3A	MLH3	RAD50
AKT1	EGFR	MPL	RAD51C
APC	EPCAM	MRE11	RAD51D
AR	EPHA2	MSH2	RAF1
ATM	ERCC4	MSH3	RB1
AXIN2	ESR1	MSH6	RECQL
BAP1	FANCA	MTOR	RECQL4
BARD1	FANCC	MUTYH	RET
BLM	FANCM	NBN	SDHA
BMPR1A	FGFR2	NF1	SDHB
BRAF	FGFR3	NRAS	SDHC
BRCA1	FH	NTRK1	SDHD
BRCA2	FLCN	PALB2	SMAD4
BRIP1	GALNT12	PBRM1	SMARCA4
CBL	GNAS	PDGFRA	STK11
CDH1	GREM1	PIK3CA	SUFU
CDK4	IDH2	PMS1	TGFBR2
CDKN1B	KIT	PMS2	TP53
CDKN2A	KRAS	POLD1	TSC1
CHEK2	MAP2K1	POLE	TSC2
CREBBP	MAP2K2	PPM1D	VHL
CTNNA1	MEN1	PRKAR1A	XRCC2
CTNNB1	MET	PTCH1
DDR2	MITF	PTEN
DICER1	MLH1	PTPN11
