# Supplementary material for: The Comprehensive Analyses of Genomic Variations and Assessment of TMB and PD-L1 Expression in Chinese Lung Adenosquamous Carcinoma
Source: Front Genet. 2021 Feb 17;11:609405. doi: 10.3389/fgene.2020.609405 (PMC7925901; doi:10.3389/fgene.2020.609405)
Supplement: Supplementary file 2 [file Table_2.XLSX]

## Sheet: Sheet1
Table S2. Clinical information of each patient.
Patient ID	Age	Sex	Smoking history	Histologic type	AC+SC	Pathological stage	TNM stage
P1	74	male	never	ASC	70%+30%	Ib	p-T2aN0M0
P2	55	male	never	ASC	60%+40%	IIIa	p-T1bN2M0
P3	74	male	current	ASC	10%+90%	Ia	p-T1bN0M0
P4	65	female	never	ASC	20%+80%	Ib	p-T2aN0M0
P5	66	male	current	ASC	30%+70%	IIIa	p-T2aN2M0
P6	75	male	never	ASC	60%+40%	IIb	p-T3N0M0
P7	49	female	never	ASC	20%+80%	Ia	p-T1bN0M0
P8	50	female	never	ASC	80%+20%	IIIa	p-T2aN2M0
P9	73	male	current	ASC	20%+80%	IIIa	p-T2aN2M0
P10	66	male	current	ASC	30%+70%	IIIa	p-T3N2M0
P11	50	male	never	ASC	70%+30%	IIIb	p-T3N2M0
P12	63	female	current	ASC	70%+30%	IIa	p-T2bN0M0
P13	74	female	never	ASC	60%+40%	Ia	p-T1bN0M0
P14	61	female	never	ASC	60%+40%	IIb	p-T3N0M0
P15	71	female	never	ASC	70%+30%	Ia	p-T1bN0M0
P16	54	female	never	ASC	70%+30%	IIIa	p-T3N1M0
P17	62	male	current	ASC	60%+40%	Ia	p-T1aN0M0
P18	68	female	never	ASC	40%+60%	IIIa	p-T3N2M0
P19	60	female	never	ASC	20%+80%	IIIa	p-T1bN2M0
P20	60	male	current	ASC	50%+50%	Ib	p-T2aN0M0
P21	68	male	never	ASC	30%+70%	Ib	p-T2aN0M0
