# Supplementary material for: The Comprehensive Analyses of Genomic Variations and Assessment of TMB and PD-L1 Expression in Chinese Lung Adenosquamous Carcinoma
Source: Front Genet. 2021 Feb 17;11:609405. doi: 10.3389/fgene.2020.609405 (PMC7925901; doi:10.3389/fgene.2020.609405)
Supplement: Supplementary file 3 [file Table_3.XLSX]

## Sheet: Sheet1
Table S3. The details of the MAF values of each patient.
Patient ID	Gene	Exon	Nucleotide mutation	protein variants	mutation/total templete	mutation Type	MAF (%)
P1	PARK2	9	c.964G>A	p.E322K	53/1591	SNV	0.0333124
P1	GNAS	13	c.1128C>G	p.F376L	96/2893	SNV	0.0331835
P1	JAK3	22	c.3092C>T	p.S1031L	50/1602	SNV	0.031211
P2	EGFR	19	c.2232_2249delinsTAA	p.E746_A750delELREA	329/2164	Indel	0.152033
P2	PIK3CA	10	c.1633G>A	p.E545K	36/1310	SNV	0.0274809
P3	TP53	5	c.527G>T	p.C176F	494/2985	SNV	0.165494
P3	NF2	12	c.1248delG	p.I417Ffs	404/2471	Indel	0.163497
P3	EP300	27	c.4355C>G	p.P1452R	288/1794	SNV	0.160535
P3	FH	4	c.415G>T	p.V139L	146/1204	SNV	0.121262
P3	PIK3C2G	23	c.3141G>T	p.M1047I	154/1475	SNV	0.104407
P3	FH	5	c.578_594del17	p.T193Sfs	114/1223	Indel	0.0932134
P4	TP53	4	c.216dupC	p.V73Rfs	998/1929	Indel	0.517367
P4	EGFR	19	c.2239_2248delinsC	p.L747_A750delinsP	333/771	Indel	0.431907
P5	BCOR	4	c.1813C>T	p.P605S	274/1285	SNV	0.21323
P5	EGFR	19	c.2237_2255delinsT	p.E746_S752delinsV	354/2798	Indel	0.126519
P5	FLT4	26	c.3470A>G	p.K1157R	191/1541	SNV	0.123945
P5	ARID2	15	c.3977delC	p.P1326Hfs	166/1365	Indel	0.121612
P5	RARA	7	c.814C>T	p.R272W	150/1277	SNV	0.117463
P5	TP53	8	c.856G>T	p.E286X	323/2810	SNV	0.114947
P5	IRS2	1	c.86A>T	p.H29L	81/985	SNV	0.0822335
P5	TSHZ3	2	c.2672G>T	p.R891M	130/2388	SNV	0.0544389
P5	FANCA	21	c.1871C>A	p.A624D	79/1506	SNV	0.0524568
P5	PTPRD	39	c.4574C>T	p.P1525L	106/2071	SNV	0.051183
P6	NF1	54	c.7897G>T	p.E2633X	318/1228	SNV	0.258958
P6	RB1	16	c.1447C>T	p.H483Y	281/1095	SNV	0.256621
P6	TP53	7	c.734G>T	p.G245V	436/1895	SNV	0.230079
P6	ROS1	35	c.5672G>T	p.S1891I	514/2797	SNV	0.183768
P6	GATA3	5	c.946T>A	p.S316T	334/1904	SNV	0.17542
P6	ALK	25	c.3763T>C	p.C1255R	465/2808	SNV	0.165598
P6	NTRK2	14	c.1350G>T	p.M450I	270/1717	SNV	0.157251
P6	EPHB1	12	c.2336C>A	p.T779N	355/2333	SNV	0.152165
P6	AKT3	9	c.866A>G	p.D289G	45/1373	SNV	0.0327749
P7	EGFR	21	c.2573T>G	p.L858R	2566/6007	SNV	0.427168
P7	RBM10	23	c.2757delC	p.D919Efs	292/1876	Indel	0.15565
P7	VEGFB	5	c.401A>C	p.K134T	99/1636	SNV	0.0605135
P7	VEGFB	5	c.378_383delinsAAAAC	p.K128Qfs	85/1409	Indel	0.0603265
P8	EGFR	19	c.2240_2257del18	p.L747_P753delinsS	11285/16136	Indel	0.699368
P8	TP53	8	c.880G>T	p.E294X	625/2916	SNV	0.214335
P8	RBM10	20	c.2494C>T	p.Q832X	507/2393	SNV	0.211868
P8	LRRK2	26	c.3530T>C	p.I1177T	101/651	SNV	0.155146
P8	KMT2D	47	c.14581G>C	p.D4861H	145/2573	SNV	0.0563545
P8	KMT2D	31	c.7927G>A	p.E2643K	132/2379	SNV	0.0554855
P8	KMT2D	34	c.9377G>A	p.G3126E	116/2179	SNV	0.0532354
P8	KMT2D	37	c.10507+1G>C	splicing	102/1942	SNV	0.0525232
P8	GATA1	4	c.647G>A	p.R216Q	112/2170	SNV	0.0516129
P8	KMT2D	34	c.9705G>C	p.K3235N	133/2636	SNV	0.0504552
P8	KMT2D	34	c.9241G>C	p.E3081Q	99/2330	SNV	0.0424893
P8	KMT2D	31	c.6241G>A	p.E2081K	54/1356	SNV	0.039823
P8	MED12	22	c.3053C>T	p.A1018V	80/2196	SNV	0.0364299
P8	DDR2	8	c.784G>A	p.E262K	82/2619	SNV	0.0313097
P9	TP53	8	c.820G>T	p.V274F	796/3893	SNV	0.20447
P9	NFE2L2	2	c.85G>C	p.D29H	234/1288	SNV	0.181677
P9	PTPRD	31	c.3477G>C	p.E1159D	203/1366	SNV	0.148609
P9	PBRM1	13	c.1409A>G	p.Y470C	182/1556	SNV	0.116967
P9	PIK3C2B	31	c.4438G>A	p.D1480N	265/2489	SNV	0.106468
P9	BTK	12	c.1013C>T	p.S338F	108/1205	SNV	0.0896266
P9	PTPRO	22	c.3132+1G>A	splicing	80/900	SNV	0.0888889
P9	EGFR	19	c.2257C>T	p.P753S	300/3999	SNV	0.0750187
P9	ETV1	12	c.1320_1321delinsAT	p.G441C	191/2988	Indel	0.0639224
P9	SETD2	15	c.6938C>T	p.S2313L	102/1769	SNV	0.0576597
P9	SETD2	15	c.6619C>T	p.Q2207X	172/2999	SNV	0.0573524
P9	STAT3	15	c.1339C>T	p.H447Y	143/2638	SNV	0.0542077
P9	ARID5B	10	c.1594G>C	p.E532Q	162/3003	SNV	0.0539461
P9	SPEN	8	c.1574C>T	p.S525F	94/1799	SNV	0.0522512
P9	ARID5B	10	c.1824G>C	p.Q608H	182/3565	SNV	0.0510519
P9	PTK6	7	c.1094C>T	p.S365F	172/3468	SNV	0.0495963
P9	CD80	3	c.210G>T	p.K70N	131/3146	SNV	0.0416402
P9	RAD54L	17	c.1854C>G	p.I618M	105/2544	SNV	0.0412736
P9	RICTOR	31	c.3478G>A	p.E1160K	64/1764	SNV	0.0362812
P10	WHSC1L1	23	c.3933G>C	p.K1311N	2997/5391	SNV	0.555927
P10	WHSC1L1	23	c.3982_3983delinsAA	p.G1328K	2664/5041	Indel	0.528467
P10	ROS1	40	c.6265G>T	p.V2089L	551/1419	SNV	0.388302
P10	TP53	7	c.673-2A>C	splicing	1040/3476	SNV	0.299194
P10	TSC2	34	c.4438T>G	p.L1480V	949/3494	SNV	0.271608
P10	WHSC1L1	24	c.4079G>T	p.W1360L	455/1982	SNV	0.229566
P10	KMT2C	43	c.10387A>C	p.M3463L	376/2404	SNV	0.156406
P10	TET1	4	c.4122A>T	p.E1374D	152/1370	SNV	0.110949
P10	DICER1	10	c.904-1G>A	splicing	59/566	SNV	0.10424
P10	CHEK2	11	c.1259G>A	p.C420Y	96/1191	SNV	0.0806045
P10	TSHZ3	2	c.1981G>T	p.D661Y	301/6428	SNV	0.0468264
P10	AURKB	8	c.850C>G	p.R284G	72/2332	SNV	0.0308748
P11	TP53	7	c.743G>A	p.R248Q	1068/3907	SNV	0.273356
P11	EGFR	20	c.2311_2319dupAACCCCCAC	p.N771_H773dupNPH	1281/5815	Indel	0.220292
P11	PTPRD	28	c.2818C>T	p.Q940X	222/1775	SNV	0.12507
P11	TNFAIP3	9	c.2339A>G	p.N780S	303/3477	SNV	0.0871441
P12	CDKN2B	2	c.379G>T	p.D127Y	133/2098	SNV	0.0633937
P12	TP53	6	c.560-1G>A	splicing	141/2889	SNV	0.0488058
P12	KDM5C	19	c.2737G>T	p.V913L	113/2376	SNV	0.0475589
P12	KDR	2	c.88G>T	p.D30Y	32/819	SNV	0.039072
P12	LRRK2	17	c.2042C>T	p.S681F	24/656	SNV	0.0365854
P12	TNFSF4	1	c.3G>C	p.Met1?	58/1745	SNV	0.0332378
P12	IGF1R	16	c.2983G>C	p.A995P	50/1619	SNV	0.0308833
P13	EGFR	19	c.2235_2249del15	p.E746_A750delELREA	412/1627	Indel	0.253227
P13	PTEN	5	c.367C>T	p.H123Y	76/492	SNV	0.154472
P13	PTPRT	3	c.482A>G	p.Y161C	109/829	SNV	0.131484
P13	FANCA	28	c.2712G>C	p.Q904H	220/1907	SNV	0.115364
P13	FANCA	28	c.2764G>C	p.E922Q	130/1199	SNV	0.108424
P13	PBRM1	18	c.2607G>C	p.Q869H	61/610	SNV	0.1
P13	FLT3	19	c.2340G>C	p.L780F	66/661	SNV	0.0998487
P13	RPL5	3	c.187C>T	p.Q63X	33/457	SNV	0.0722101
P13	BCORL1	3	c.946C>G	p.L316V	73/1553	SNV	0.0470058
P13	DDR2	8	c.710C>T	p.S237F	52/1253	SNV	0.0415004
P13	SIN3A	3	c.223G>A	p.G75R	53/1618	SNV	0.0327565
P14	PIK3CA	21	c.3140A>T	p.H1047L	71/622	SNV	0.114148
P14	TSHZ3	1	c.5C>T	p.P2L	37/1179	SNV	0.0313825
P15	MET	14	c.3022_3028+1delCCAGAAGG	splicing	95/1115	Indel	0.0852018
P15	NTRK3	16	c.1889G>C	p.R630T	65/876	SNV	0.0742009
P15	TAF1	21	c.3112-4_3113delGTAGAT	splicing	38/876	Indel	0.043379
P15	ATM	43	c.6214G>A	p.G2072R	24/769	SNV	0.0312094
P15	PTEN	5	c.386G>A	p.G129E	10/936	SNV	0.0106838
P16	IRF4	7	c.793G>C	p.E265Q	764/3014	SNV	0.253484
P16	FGF19	1	c.193G>A	p.D65N	203/1556	SNV	0.130463
P16	PIK3CA	10	c.1633G>A	p.E545K	191/1594	SNV	0.119824
P16	SETBP1	3	c.532C>T	p.Q178X	142/1261	SNV	0.112609
P16	ERBB2	19	c.2301C>G	p.I767M	388/3448	SNV	0.112529
P16	BRAF	15	c.1799T>A	p.V600E	206/1861	SNV	0.110693
P16	SETD2	15	c.6963+1G>T	splicing	90/852	SNV	0.105634
P16	CARD11	18	c.2437G>A	p.E813K	342/3423	SNV	0.0999124
P16	MTOR	2	c.158G>A	p.R53Q	160/1687	SNV	0.0948429
P16	KIT	6	c.983G>C	p.G328A	90/1177	SNV	0.0764656
P16	GATA3	4	c.809C>T	p.S270L	181/2573	SNV	0.0703459
P16	PIK3CA	14	c.2176G>A	p.E726K	55/917	SNV	0.0599782
P16	EP300	14	c.2626C>T	p.Q876X	191/3350	SNV	0.0570149
P16	CREBBP	31	c.5282C>G	p.S1761X	179/3147	SNV	0.0568796
P16	MAP2K4	3	c.219-1G>C	splicing	48/930	SNV	0.0516129
P16	CREBBP	22	c.3911C>A	p.S1304X	52/1349	SNV	0.0385471
P16	PARP1	10	c.1301-1G>A	splicing	47/1352	SNV	0.0347633
P16	NAV3	14	c.2951C>T	p.S984L	71/2066	SNV	0.0343659
P16	PHF6	2	c.11C>T	p.S4L	33/1070	SNV	0.0308411
P17	EGFR	19	c.2274A>C	p.E758D	518/2598	SNV	0.199384
P17	EGFR	19	c.2239_2256del18	p.L747_S752delLREATS	350/2509	Indel	0.139498
P17	TSC1	12	c.1211A>G	p.D404G	210/1895	SNV	0.110818
P17	SDHA	9	c.1123C>T	p.Q375X	331/4753	SNV	0.0696402
P17	TET2	11	c.5141A>T	p.N1714I	83/1206	SNV	0.0688225
P17	SDHA	8	c.1031C>G	p.S344C	185/3240	SNV	0.0570988
P17	CSF3R	16	c.2038G>T	p.E680X	77/1817	SNV	0.0423775
P17	XPO1	8	c.599A>G	p.N200S	27/729	SNV	0.037037
P17	TP53	8	c.865_877del13	p.L289Gfs	96/2926	Indel	0.0328093
P18	GNAS	1	c.740C>T	p.S247L	289/2209	SNV	0.130828
P18	CDKN2A	2	c.157A>G	p.M53V	51/848	SNV	0.0601415
P19	EGFR	19	c.2235_2249del15	p.E746_A750delELREA	889/2014	Indel	0.44141
P19	TP53	7	c.742C>T	p.R248W	254/1818	SNV	0.139714
P19	PDGFRB	16	c.2335G>T	p.V779F	61/531	SNV	0.114878
P19	JAK3	17	c.2237C>T	p.A746V	59/1035	SNV	0.0570048
P19	ALK	12	c.2080_2081delinsGC	p.H694A	34/1055	Indel	0.0322275
P20	NF1	20	c.2353G>T	p.E785X	141/267	SNV	0.52809
P20	TP53	6	c.638G>T	p.R213L	377/779	SNV	0.483954
P20	KMT2D	28	c.5918G>T	p.W1973L	408/1006	SNV	0.405567
P20	STAT3	18	c.1606G>C	p.G536R	82/255	SNV	0.321569
P20	NOTCH2	11	c.1754A>C	p.Q585P	140/525	SNV	0.266667
P20	GATA4	2	c.466G>T	p.G156C	433/1732	SNV	0.25
P20	SOX17	1	c.34G>A	p.D12N	362/1491	SNV	0.24279
P20	BRAF	15	c.1780G>A	p.D594N	86/795	SNV	0.108176
P20	KMT2C	43	c.10367C>T	p.S3456F	76/985	SNV	0.0771574
P21	HRAS	3	c.182A>T	p.Q61L	550/1949	SNV	0.282196
P21	CDKN2A	1	c.132C>A	p.Y44X	256/950	SNV	0.269474
P21	TP53	8	c.838A>G	p.R280G	142/1145	SNV	0.124017
P21	NF2	2	c.145_154delTTGGTGTGCC	p.L49Gfs	34/466	Indel	0.0729614
P21	FOXO3	3	c.911A>G	p.D304G	39/1158	SNV	0.0336788
P21	SDHA	10	c.1394G>A	p.R465Q	34/1090	SNV	0.0311927
