# Supplementary material for: The Comprehensive Analyses of Genomic Variations and Assessment of TMB and PD-L1 Expression in Chinese Lung Adenosquamous Carcinoma
Source: Front Genet. 2021 Feb 17;11:609405. doi: 10.3389/fgene.2020.609405 (PMC7925901; doi:10.3389/fgene.2020.609405)
Supplement: Supplementary file 4 [file Table_4.XLSX]

## Sheet: Table S3
Table S4. Relationship between PD-L1 IHC expression and Clinicopathological characteristics of lung ASC patients.
Characteristics	PD-L1 IHC		p value
	Low	High
Age			0.56
< 70	7	5
≥70	3	3
Sex			0.16
Male	4	6
Female	6	2
Smoking history			0.0316742
Smokers	1	5
Non-smokers	9	3
Pathological stage			0.0882353
I-II	8	3
III	2	5
Tumor size (cm)			0.436652
≤ 3	4	2
> 3	6	6
TNM stage			0.0882353
N0	8	3
N1-N2	2	5
TP53 mutation			0.647813
w/t	4	3
with	6	5
EGFR mutation			0.318593
w/t	4	5
with	6	3
